# Supplementary material for: Proximity proteome mapping reveals PD-L1-dependent pathways disrupted by anti-PD-L1 antibody specifically in EGFR-mutant lung cancer cells
Source: Cell Commun Signal. 2023 Mar 13;21:58. doi: 10.1186/s12964-023-01084-6 (PMC10010028; doi:10.1186/s12964-023-01084-6)
Supplement: Supplementary file 6 — Additional file 5. Table S4. RT-PCR primer sets [file 12964_2023_1084_MOESM6_ESM.xlsx]

## Sheet: Sheet1
RT-PCR primer sets
name	sequence (5'-3')
PDL1Human_fw	TGGCATTTGCTGAACGCATTT
PDL1Human_rev	TGCAGCCAGGTCTAATTGTTTT
human_gapdh_fw	CTTCAACAGCGACACCCACTCCTC
human_gapdh_rev	GTCCACCACCCTGTTGCTGTAG
hCMTM6 fw	TTTCCACACATGACAGGACTTC
hCMTM6 rev	GGCTTCAGCCCTAGTGGTAT
hFOS_fw	GCAAGGTGGAACAGTTATCTCCA
hFOS_rev	AGTGTATCAGTCAGCTCCCTCCTC
hMCL1_fw	CGTTGTCTCGAGTGATGATCCA
hMCL1_rev	CAAGTGTTTAGCCACAAAGGCA
hMMP3_fw	ATGGCATTCAGTCCCTCTATGG
hMMP3_rev	AAGCAGGATCACAGTTGGCTG
hVCL_fw	GCCAGGAATGACTAAGATGGCC
hVCL_rev	TTCACGGTGTTCATCGAGTTCA
hDKK1_fw	GAAAACGCTGCATGCGTC
hDKK1_rev	GGTTTCCTCAATTTCTCCTCGG
EGFR_fw	AGGCACGAGTAACAAGCTCAC
EGFR_rev	ATGAGGACATAACCAGCCACC
